# Supplementary material for: In-Situ Monitoring of Real-Time Loop-Mediated Isothermal Amplification with QCM: Detecting Listeria monocytogenes
Source: Biosensors (Basel). 2021 Aug 31;11(9):308. doi: 10.3390/bios11090308 (PMC8470657; doi:10.3390/bios11090308)
Supplement: Supplementary file 1 [file biosensors-11-00308-s001.zip]

Archive with 1 entries (1 files):
- biosensors-1327291-supplementary.pdf
